# Supplementary material for: Dendrite regeneration in C. elegans is controlled by the RAC GTPase CED-10 and the RhoGEF TIAM-1
Source: PLoS Genet. 2022 Mar 28;18(3):e1010127. doi: 10.1371/journal.pgen.1010127 (PMC8989329; doi:10.1371/journal.pgen.1010127)
Supplement: S1 Table — (XLSX) [file pgen.1010127.s005.xlsx]

## Sheet: Table S1
Table S1 List of C. elegans strains used in this paper
C.elegans strains	Source	Identifier
WdIs52(F49H12.4::GFP, unc119[+]) X	CGC	NC1687
des-2::mCherry::RAB-3, des-2::SAD-1::GFP(kyIs445)	Cori Bargmann Lab	CX9797
dlk-1(tm4024)I	CGC	CZ15956
mlk-1(ok2471)I	CGC	RB1908
rpm-1(ju23)V	CGC	CZ1234
rpm-1(ok364)V	CGC	RB630
let-7(mg279)X	CGC	GR1432
lin-41(ma104)I	CGC	CT8
akt-1(mg306)V	CGC	BQ1
psr-1(tm469)IV	CGC	CU1715
ced-7(n1996)III	CGC	MT4983
ced-12(bz187)I	CGC	ZB547
pde-4(ce268)II	CGC	KG744
egl-19(ad695)IV; muIs32(pmec-7::GFP)II	CGC	CZ9927
ced-10(n3246)IV	CGC	MT9958
max-2(cy2)II	CGC	VC1462
mig-2(ok2273)X	CGC	RB1769
tiam-1(ok772)I	CGC	RB907
unc-73(rh40)I	CGC	LE137
mec-3(e1338)IV	CGC	CB1338
