# Supplementary material for: Dendrite regeneration in C. elegans is controlled by the RAC GTPase CED-10 and the RhoGEF TIAM-1
Source: PLoS Genet. 2022 Mar 28;18(3):e1010127. doi: 10.1371/journal.pgen.1010127 (PMC8989329; doi:10.1371/journal.pgen.1010127)
Supplement: S2 Table — (XLSX) [file pgen.1010127.s006.xlsx]

## Sheet: Table S2
Table S2 List of stains carrying extra chromosomal array used in this paper
Strain	Transgene	DNA Construct	Genetic Background	DNA concentration
NBR775	shrEx387	pNBRGWY136(prgef::CED-10 WT)	ced-10(n3246); WdIS52	10ng/µl
NBR776	shrEx388	pNBRGWY136(prgef::CED-10 WT)	ced-10(n3246); WdIS52	10ng/µl
NBR956	shrEx455	pNBRGWY141(pdpy-7::CED-10WT)	ced-10(n3246); WdIS52	1ng/µl
NBR957	shrEx456	pNBRGWY141(pdpy-7::CED-10WT)	ced-10(n3246); WdIS52	1ng/µl
NBR946	shrEx446	pNBRGWY154(pgrd-10::CED-10)	ced-10(n3246); WdIS52	5ng/µl
NBR947	shrEx447	pNBRGWY154(pgrd-10::CED-10)	ced-10(n3246); WdIS52	5ng/µl
NBR902	shrEx422	pNBRGWY121(pser2prom3(4.1kb)::CED-10WT)	ced-10(n3246); WdIS52	10ng/µl
NBR903	shrEx423	pNBRGWY121(pser2prom3(4.1kb)::CED-10WT)	ced-10(n3246); WdIS52	10ng/µl
NBR904	shrEx424	pNBRGWY130(pser2prom3(4.1kb)::CED-10(G12V))	WdIS52	5ng/µl
NBR905	shrEx425	pNBRGWY130(pser2prom3(4.1kb)::CED-10(G12V))	WdIS52	5ng/µl
NBR906	shrEx426	pNBRGWY130(pser2prom3(4.1kb)::CED-10(G12V))	WdIS52	1ng/µl
NBR907	shrEx427	pNBRGWY130(pser2prom3(4.1kb)::CED-10(G12V))	WdIS52	1ng/µl
NBR931	shrEx452	pNBRGWY130(pser2prom3(4.1kb)::CED-10(G12V))	WdIS52	10ng/µl
NBR932	shrEx453	pNBRGWY130(pser2prom3(4.1kb)::CED-10(G12V))	WdIS52	10ng/µl
NBR910	shrEx428	pNBRGWY130(pser2prom3(4.1kb)::CED-10(G12V))	tiam-1(0); wdIs52	5ng/µl
NBR911	shrEx429	pNBRGWY130(pser2prom3(4.1kb)::CED-10(G12V))	tiam-1(0); wdIs52	5ng/µl
NBR944	shrEx444	PNBR46 (pser2prom3(4.1kb)::tiam-1cDNA)	tiam-1(0);wdIs52	5ng/µl
NBR945	shrEx445	PNBR46 (pser2prom3(4.1kb)::tiam-1cDNA)	tiam-1(0);wdIs52	5ng/µl
NBR997	shrEx461	PNBR50 (pser2prom3::tiam-1(T548F))	tiam-1(0);wdIs52	5ng/µl
NBR998	shrEx462	PNBR50 (pser2prom3::tiam-1(T548F))	tiam-1(0);wdIs52	5ng/µl
